# Supplementary material for: Low-intensity pulsed ultrasound stimulated hydrogel-polylactic acid composite scaffolds: a dual-cue approach for enhanced rotator cuff healing
Source: Regen Biomater. 2026 Jun 9;13:rbag112. doi: 10.1093/rb/rbag112 (PMC13344843; doi:10.1093/rb/rbag112)
Supplement: rbag112_Supplementary_Data [file rbag112_supplementary_data.zip]

Archive with 3 entries (3 files):
- Piezo1.jpg
- Supporting Information.docx
- β-Catenin.jpg
